# Supplementary material for: Effect of Hay Steaming on the Estimated Precaecal Digestibility of Crude Protein and Selected Amino Acids in Horses
Source: Animals (Basel). 2022 Nov 10;12(22):3092. doi: 10.3390/ani12223092 (PMC9686632; doi:10.3390/ani12223092)
Supplement: Supplementary file 1 [file animals-12-03092-s001.zip]

Archive with 1 entries (1 files):
- animals-1998454-supplementary.pdf
